# Supplementary material for: Identification of a Specific Plasma Sphingolipid Profile in a Group of Normal-Weight and Obese Subjects: A Novel Approach for a “Biochemical” Diagnosis of Metabolic Syndrome?
Source: Int J Mol Sci. 2023 Apr 18;24(8):7451. doi: 10.3390/ijms24087451 (PMC10138812; doi:10.3390/ijms24087451)
Supplement: Supplementary file 1 [file ijms-24-07451-s001.zip]

Archive with 3 entries (3 files):
- Figures S1-S2.pptx
- Figures S3-S4-S5.pptx
- LEGENDE to Figures S1-S2-S3-S4-S5.pdf
